# Supplementary material for: Transcriptome Analysis Provides New Insight into Apoptosis and Immunosuppression in Procambarus clarkii After Exposure to High Temperature
Source: Biology (Basel). 2026 Apr 5;15(7):582. doi: 10.3390/biology15070582 (PMC13072406; doi:10.3390/biology15070582)
Supplement: Supplementary file 1 [file biology-15-00582-s001.zip]

Archive with 1 entries (1 files):
- biology-4155036-supplementary.pdf
